# Supplementary material for: Macromolecular Diamidobenzimidazole Conjugates Can Activate Stimulator of Interferon Genes
Source: J Am Chem Soc. 2025 Sep 12;147(38):35149–63. doi: 10.1021/jacs.5c13195 (PMC12464991; doi:10.1021/jacs.5c13195)
Supplement: Supplementary file 3 [file ja5c13195_si_003.zip]

Archive with 2 entries (2 files):
- STING-GFP Video - diABZI-DMA.avi
- __MACOSX/._STING-GFP Video - diABZI-DMA.avi
